# Supplementary material for: Design and Synthesis of Thiourea-Conjugating Organic Arsenic D-Glucose with Anticancer Activities
Source: Molecules. 2024 Jun 14;29(12):2850. doi: 10.3390/molecules29122850 (PMC11206549; doi:10.3390/molecules29122850)
Supplement: Supplementary file 1 [file molecules-29-02850-s001.zip]

Archive with 1 entries (1 files):
- molecules-3021665-supplementary.pdf
